# Supplementary material for: Targeting NG2 relieves the resistance of BRAF-mutant thyroid cancer cells to BRAF inhibitors
Source: Cell Mol Life Sci. 2024 May 25;81(1):238. doi: 10.1007/s00018-024-05280-6 (PMC11127897; doi:10.1007/s00018-024-05280-6)
Supplement: Supplementary file 1 — Supplementary Material 1 [file 18_2024_5280_MOESM1_ESM.xlsx]

## Sheet: Sheet1
Name	Uniprot	Gene Symbol	NC_Phospho/house keeping	KO_Phospho/house keeping	FC>=1.4_KO_vs_NC
Abl1 (Phospho-Tyr204)	P00519	ABL1	0.185776	0.268693	1.44633
ALK (Phospho-Tyr1507)	Q9UM73	ALK	0.73463	0.449278	0.61157
ALK (Phospho-Tyr1604)	Q9UM73	ALK	0.793033	0.310971	0.392129
alpha-Synuclein (Phospho-Tyr125)	P37840	SNCA	0.337184	0.157815	0.468038
alpha-Synuclein (Phospho-Tyr133)	P37840	SNCA	0.354427	0.155486	0.438696
alpha-Synuclein (Phospho-Tyr136)	P10398	ARAF	0.268505	0.191474	0.713113
Bcr (Phospho-Tyr177)	P11274	BCR	0.297533	0.131726	0.442728
BCR (Phospho-Tyr360)	P11274	BCR	0.372714	0.200617	0.538261
BLNK (Phospho-Tyr96)	Q8WV28	BLNK	0.312917	0.194969	0.623067
BTK (Phospho-Tyr222)	Q06187	BTK	0.216546	0.146168	0.674999
BTK (Phospho-Tyr550)	Q06187	BTK	0.0923077	0.150594	1.63143
c-Abl (Phospho-Tyr412)	P00519 / P42684	ABL	0.235123	0.131377	0.558756
Caveolin-1 (Phospho-Tyr14)	Q03135	CAV1	0.319884	0.164512	0.514287
CD28 (Phospho-Tyr218)	P10747	CD28	0.159652	0.230259	1.44226
CD5 (Phospho-Tyr453)	P06127	CD5	0.277968	0.133648	0.480803
CDC2 (Phospho-Tyr15)	P06493	CDK1	0.403483	0.277487	0.687728
c-Jun (Phospho-Tyr170)	P05412	JUN	0.23135	0.157524	0.680891
c-Kit (Phospho-Tyr721)	P10721	KIT	1.03594	0.659795	0.636907
claudin 6 (Phospho-Tyr219)	P56747	CLDN6	0.373759	0.198812	0.531926
claudin 7 (Phospho-Tyr210)	O95471	CLDN7	0.500145	0.290298	0.580428
c-met (Phospho-Tyr1003)	P08581	MET	0.174746	0.120196	0.687831
Cortactin (Phospho-Tyr421)	Q14247	CTTN	0.30537	0.165618	0.542353
Cortactin (Phospho-Tyr466)	Q14247	CTTN	0.206386	0.133124	0.645023
CSFR (Phospho-Tyr561)	P07333	CSF1R	0.501945	0.226823	0.451888
Dab1 (Phospho-Tyr232)	O75553	DAB1	0.185196	0.114955	0.620719
DDX5/DEAD-box protein 5 (Phospho-Tyr593)	P17844	DDX5	0.584499	0.206732	0.353691
Dok2 (Phospho-Tyr299)	O60496	DOK2	0.217126	0.132075	0.608289
EGFR (Phospho-Tyr1016)	P00533	EGFR	0.293991	0.144305	0.490847
EGFR (Phospho-Tyr1069)	P00533	EGFR	0.204935	0.146052	0.712674
EGFR (Phospho-Tyr1110)	P00533	EGFR	0.281451	0.145877	0.518303
EGFR (Phospho-Tyr1172)	P00533	EGFR	0.241509	0.16393	0.678771
Ephrin B1/B2/B3 (Phospho-Tyr324)	P98172/P52799/Q15768	EFNB1/EFNB2/EFNB3	0.386938	0.183147	0.473324
Epo-R (Phospho-Tyr368)	P19235	EPOR	0.437504	0.306895	0.701468
Etk (Phospho-Tyr40)	P51813	BMX	0.256313	0.133473	0.520742
FAK (Phospho-Tyr861)	Q05397	PTK2	0.312453	0.163056	0.521858
FAK (Phospho-Tyr925)	Q05397	PTK2	0.215094	0.127184	0.591293
FGFR1 (Phospho-Tyr154)	P11362	FGFR1	0.237736	0.136268	0.573192
Gab1 (Phospho-Tyr627)	Q13480	GAB1	0.260203	0.133065	0.511391
GSK3a-b (Phospho-Tyr216/279)	P49840	GSK3A	0.214572	0.12171	0.567221
HCK (Phospho-Tyr410)	P08631	HCK	0.623803	0.268693	0.430734
HER2 (Phospho-Tyr1221/1222)	P04626	ERBB2	0.323599	0.185185	0.572267
HER2 (Phospho-Tyr1248)	P04626	ERBB2	0.195646	0.12334	0.630426
IGF-1R (Phospho-Tyr1161)	P08069	IGF1R	0.198549	0.113266	0.570469
IGF-1R (Phospho-Tyr1165/1166)	P08069	IGF1R	0.226705	0.127883	0.564092
IkB-alpha (Phospho-Tyr42)	P25963	NFKBIA	0.257765	0.131318	0.50945
IKK-beta (Phospho-Tyr199)	O14920	IKBKB	0.226996	0.118216	0.520784
Integrin β3 (Phospho-Tyr773)	P05106	ITGB3	0.316691	0.149546	0.472214
JAK1 (Phospho-Tyr1022)	P23458	JAK1	0.239478	0.122292	0.510662
JAK2 (Phospho-Tyr1007)	O60674	JAK2	0.175907	0.113208	0.643564
JNK1/2/3 (Phospho-Thr183/Tyr185)	P45983/P45984/P53779	MAPK8/MAPK9/MAPK10	0.167199	0.114955	0.687532
KIT (Phospho-Tyr703)	P10721	KIT	0.130334	0.192464	1.4767
LCK (Phospho-Tyr192)	P06239	LCK	0.177358	0.288842	1.62858
LCK (Phospho-Tyr393)	P06239	LCK	0.259507	0.138365	0.533184
Met (Phospho-Tyr1234)	P08581	MET	0.30566	0.173247	0.566796
Met (Phospho-Tyr1349)	P08581	MET	0.218287	0.127883	0.585845
Met (Phospho-Tyr1356)	P08581	MET	2.02694	1.09102	0.53826
NMDA NR2A/B (Phospho-Tyr1246/1252)	Q12879/Q13224	GRIN2A/GRIN2B	0.570682	0.313417	0.549197
p130Cas (Phospho-Tyr165)	P56945	BCAR1	0.167199	0.117051	0.700071
p38 MAPK (Phospho-Tyr182)	Q16539	MAPK14	0.203774	0.126077	0.618713
p44/42 MAP Kinase (Phospho-Tyr204)	P27361/P28482	MAPK3/MAPK1	0.259507	0.137666	0.530491
p73 (Phospho-Tyr99)	O15350	TP73	0.201451	0.13918	0.690887
Paxillin (Phospho-Tyr118)	P49023	PXN	0.216662	0.115653	0.533797
Paxillin (Phospho-Tyr31)	P49023	PXN	0.229608	0.121943	0.531091
PI3-kinase p85-subunit alpha/gamma (Phospho-Tyr467/199)	P27986/Q92569	PIK3R1/ PIK3R3	0.4209	0.157233	0.373563
Pyk2 (Phospho-Tyr580)	Q14289	PTK2B	0.23106	0.330771	1.43154
RAD51 (Phospho-Tyr315)	Q06609	RAD51	0.231292	0.13557	0.586141
Ret (Phospho-Tyr905)	P07949	RET	0.244993	0.142907	0.583311
SAPK/JNK (Phospho-Tyr185)	P45983/P45984/P53779	MAPK9	0.216255	0.14116	0.652747
Shc (Phospho-Tyr427)	P29353	SHC1	0.236575	0.139413	0.589298
SHP-1 (Phospho-Tyr536)	P29350	PTPN6	0.272743	0.164803	0.604243
Src (Phospho-Tyr418)	P12931	SRC	0.21045	0.137142	0.65166
Src (Phospho-Tyr529)	P12931	SRC	0.243832	0.162765	0.66753
STAT1 (Phospho-Tyr701)	P42224	STAT1	0.351118	0.241964	0.689124
STAT4 (Phospho-Tyr693)	Q14765	STAT4	0.226996	0.139471	0.614423
STAT6 (Phospho-Tyr641)	P42226	STAT6	0.209869	0.132192	0.629877
TFII-I (Phospho-Tyr248)	P78347	GTF2I	0.138287	0.194212	1.40441
TIE2 (Phospho-Tyr1108)	Q02763	TEK	0.245283	0.157524	0.642213
Trk B (Phospho-Tyr705)	Q16620	NTRK2	0.217707	0.142208	0.65321
Vav1 (Phospho-Tyr174)	P15498	VAV1	0.333701	0.167715	0.50259
VEGFR2 (Phospho-Tyr1175)	P35968	KDR	0.331611	0.22129	0.667319
VEGFR2 (Phospho-Tyr1214)	P35968	KDR	0.331611	0.222164	0.669954
WASP (Phospho-Tyr290)	P42768	WAS	0.152975	0.251572	1.64453
WAVE1 (Phospho-Tyr125)	Q92558	WASF1	0.380377	0.226823	0.59631
